# Supplementary material for: Comparative analysis of nutrient composition and antioxidant activity in three dragon fruit cultivars
Source: PeerJ. 2024 Jul 10;12:e17719. doi: 10.7717/peerj.17719 (PMC11246028; doi:10.7717/peerj.17719)
Supplement: Supplemental Information 1 [file peerj-12-17719-s001.xlsx]

## Sheet: Sheet1
Species	Anthocyanin	Caro	Flavonoid	Vit C	IC50(µg/mL)	Carbohydrate(g/100g)	Protein(g/100g)	Fat(g/100g)	Crude Fiber(g/100g)	Moisture(%)	Ash(g/100g)	Energy(Kcal)	Potassium(mg/100g)	Calcium(mg/1oog)	Iron(mg/100g)	Magnesium(mg/100g)	Total soluble sugar(g/100g)	Total Phenolics(mg/g GA)	P	Na	Zn
Hylocereus undatus	18.28	16.3707	0.223333	8.21	59.3199	18.18	0.2	0.07	0.05	81	0.5	74.15	3.5	0.92	0.71	8.61	5.13	120.34	16.57	4.1	0.18
Hylocereus undatus	19.92	16.6887	0.26	7.95	53.14	16.86	0.25	0.1	0.09	82	0.7	69.34	3.7	0.87	0.75	9.13	6.21	124.45	15.78	4.23	0.19
Hylocereus undatus	17.32	14.6103	0.31	7.5	52.65	16.03	0.2	0.09	0.08	83	0.6	65.73	2.98	0.97	0.78	7.89	6.53	123.31	14.12	4.1	0.17
Hylocereus megalanthus	12.36	17.2639	0.27	7.35	76.8733	17.61	0.32	0.07	0.1	81	0.9	72.35	4.1	1.1	0.91	6.13	8.91	391.45	25.17	6.18	0.28
Hylocereus megalanthus	12.92	12.1039	0.296667	8.7	75.77	15.705	0.42	0.05	0.125	83	0.7	64.95	4.2	1.23	0.87	7.14	8.13	394.12	24.23	7.23	0.22
Hylocereus megalanthus	12.72	11.2295	0.25	8.55	72.13	13.96	0.31	0.06	0.17	85	0.5	57.62	4.67	1.31	0.79	6.12	9.12	360.13	24.67	6.57	0.21
Hylocereus costaricensis	116.64	70.1517	0.31	8.7	12.8262	8.22	0.43	0.05	0.2	90	1.1	35.05	7.1	1.53	1.91	10.13	7.19	561.45	18.11	5.61	0.3
Hylocereus costaricensis	117.08	71.7592	0.256667	9.15	13.45	6.93	0.41	0.06	0.3	91	1.3	29.9	6.7	1.87	1.87	9.87	6.87	543.31	18.19	5.78	0.39
Hylocereus costaricensis	126.732	75.6158	0.266667	8.9	14.23	4.68	0.37	0.1	0.45	93	1.4	21.1	7.9	1.43	1.75	8.75	7.23	612.67	17.12	5.63	0.41
